# Supplementary material for: IFN-λ1 Displays Various Levels of Antiviral Activity In Vitro in a Select Panel of RNA Viruses
Source: Viruses. 2021 Aug 12;13(8):1602. doi: 10.3390/v13081602 (PMC8402797; doi:10.3390/v13081602)
Supplement: Supplementary file 1 [file viruses-13-01602-s001.zip]

Archive with 1 entries (1 files):
- viruses-1302391-supplementary.pdf
